# Supplementary material for: A study on the hydrodynamic performance of manta ray biomimetic glider under unconstrained six-DOF motion
Source: PLoS One. 2020 Nov 10;15(11):e0241677. doi: 10.1371/journal.pone.0241677 (PMC7654792; doi:10.1371/journal.pone.0241677)
Supplement: S1 Data — (XLSX) [file pone.0241677.s001.xlsx]

## Sheet: Fig 6
T	X num	t	X exp 1	X exp 2	X exp 3	T	Z num	t	Z exp 1	Z exp 2	Z exp 3	T	theta num	t	theta exp 1	theta exp 2	theta exp 3
0	0	0	0	0	0	0	0	0	0	0	0	0	0	0	0	0	0
0.01	0.0103557	0.1	0.0172454	-0.0199756	0.0165671	0.01	0.00560523	0.1	0.567289	0.636256	0.74089	0.01	0.00600545	0.1	0.618319	0.755735	1.14014
0.02	0.0189848	0.2	0.179146	0.0673099	0.195737	0.02	0.0216297	0.2	2.10706	2.12683	2.13758	0.02	0.0134683	0.2	1.9168	3.40713	2.64336
0.03	0.0260528	0.3	0.345386	0.350542	0.408696	0.03	0.048013	0.3	4.69235	4.81973	4.75737	0.03	0.0228769	0.3	4.4451	5.1936	4.59359
0.04	0.0317248	0.4	0.95378	0.832217	0.894009	0.04	0.0846946	0.4	8.16513	8.43327	8.30039	0.04	0.0347197	0.4	8.10121	9.6141	8.69413
0.05	0.0361663	0.5	1.83262	1.941	1.70934	0.05	0.131614	0.5	12.6047	12.4081	12.7272	0.05	0.0494852	0.5	14.9818	16.0895	15.0722
0.06	0.0395424	0.6	3.5465	3.60828	3.50988	0.06	0.188711	0.6	17.2528	17.7871	17.7335	0.06	0.0676617	0.6	24.7587	25.032	24.5633
0.07	0.0420186	0.7	6.29095	6.28431	6.34362	0.07	0.255924	0.7	21.7366	21.8025	21.9825	0.07	0.0897377	0.7	36.12	36.6678	36.8457
0.08	0.04376	0.8	10.0203	10.2174	10.0492	0.08	0.333194	0.8	26.1469	26.9177	26.0399	0.08	0.116201	0.8	46.8265	47.6849	47.9513
0.09	0.0449321					0.09	0.420459					0.09	0.147542
0.1	0.0457					0.1	0.51766					0.1	0.184246
0.11	0.0462291					0.11	0.624736					0.11	0.226804
0.12	0.0466848					0.12	0.741626					0.12	0.275704
0.13	0.0472322					0.13	0.868269					0.13	0.331433
0.14	0.0480368					0.14	1.00461					0.14	0.394481
0.15	0.0492637					0.15	1.15058					0.15	0.465335
0.16	0.0510784					0.16	1.30612					0.16	0.544485
0.17	0.053646					0.17	1.47117					0.17	0.632418
0.18	0.057132					0.18	1.64568					0.18	0.729624
0.19	0.0617015					0.19	1.82957					0.19	0.836589
0.2	0.06752					0.2	2.0228					0.2	0.953804
0.21	0.0747301					0.21	2.22529					0.21	1.08178
0.22	0.0833843					0.22	2.43697					0.22	1.2211
0.23	0.0935127					0.23	2.65775					0.23	1.37239
0.24	0.105145					0.24	2.88756					0.24	1.53625
0.25	0.118311					0.25	3.1263					0.25	1.71331
0.26	0.133042					0.26	3.37389					0.26	1.90417
0.27	0.149366					0.27	3.63026					0.27	2.10946
0.28	0.167313					0.28	3.89531					0.28	2.32977
0.29	0.186915					0.29	4.16897					0.29	2.56573
0.3	0.2082					0.3	4.45115					0.3	2.81795
0.31	0.23123					0.31	4.74176					0.31	3.08703
0.32	0.256192					0.32	5.04068					0.32	3.37354
0.33	0.283305					0.33	5.34777					0.33	3.67803
0.34	0.312788					0.34	5.66291					0.34	4.00105
0.35	0.344858					0.35	5.98597					0.35	4.34315
0.36	0.379734					0.36	6.31681					0.36	4.70489
0.37	0.417635					0.37	6.65531					0.37	5.08683
0.38	0.45878					0.38	7.00132					0.38	5.4895
0.39	0.503386					0.39	7.35473					0.39	5.91347
0.4	0.551673					0.4	7.7154					0.4	6.35929
0.41	0.603866					0.41	8.08319					0.41	6.82748
0.42	0.660218					0.42	8.45789					0.42	7.31845
0.43	0.720989					0.43	8.83929					0.43	7.83257
0.44	0.786439					0.44	9.22718					0.44	8.37023
0.45	0.856828					0.45	9.62134					0.45	8.93179
0.46	0.932415					0.46	10.0216					0.46	9.51763
0.47	1.01346					0.47	10.4276					0.47	10.1281
0.48	1.10023					0.48	10.8393					0.48	10.7637
0.49	1.19297					0.49	11.2564					0.49	11.4246
0.5	1.29195					0.5	11.6787					0.5	12.1114
0.51	1.39744					0.51	12.106					0.51	12.8243
0.52	1.50974					0.52	12.5379					0.52	13.5638
0.53	1.62916					0.53	12.9742					0.53	14.3304
0.54	1.756					0.54	13.4144					0.54	15.1245
0.55	1.89058					0.55	13.8583					0.55	15.9466
0.56	2.0332					0.56	14.3055					0.56	16.7971
0.57	2.18419					0.57	14.7557					0.57	17.6765
0.58	2.34384					0.58	15.2086					0.58	18.5851
0.59	2.51246					0.59	15.6638					0.59	19.5236
0.6	2.69037					0.6	16.121					0.6	20.4922
0.61	2.87785					0.61	16.5799					0.61	21.4915
0.62	3.07508					0.62	17.0398					0.62	22.5217
0.63	3.28225					0.63	17.5003					0.63	23.5831
0.64	3.49949					0.64	17.9607					0.64	24.6759
0.65	3.72699					0.65	18.4205					0.65	25.8004
0.66	3.96491					0.66	18.879					0.66	26.9568
0.67	4.2134					0.67	19.3359					0.67	28.1455
0.68	4.47264					0.68	19.7904					0.68	29.3666
0.69	4.74278					0.69	20.2419					0.69	30.6204
0.7	5.024					0.7	20.69					0.7	31.9072
0.71	5.31645					0.71	21.134					0.71	33.2272
0.72	5.62031					0.72	21.5734					0.72	34.5807
0.73	5.93573					0.73	22.0076					0.73	35.9679
0.74	6.26287					0.74	22.436					0.74	37.3892
0.75	6.60191					0.75	22.8581					0.75	38.8446
0.76	6.95301					0.76	23.2732					0.76	40.3346
0.77	7.31633					0.77	23.6808					0.77	41.8593
0.78	7.69203					0.78	24.0804					0.78	43.4191
0.79	8.08028					0.79	24.4713					0.79	45.0141
0.8	8.48125					0.8	24.853					0.8	46.6447

## Sheet: Fig 8
V = 0.5m/s			V = 1.0m/s			V = 1.5m/s			V = 2.0m/s			V = 2.5m/s
X	Z	theta	X	Z	theta	X	Z	theta	X	Z	theta	X	Z	theta
0	0	0	0	0	0	0	0	0	0	0	0	0	0	0
0.417557	0.00979385	0.138176	0.418775	0.011123	0.156097	0.627313	0.0166231	0.256004	0.835117	0.021378	0.372485	1.04224	0.0249113	0.514832
0.830832	0.0174471	0.338765	0.834507	0.022468	0.36516	1.24921	0.0357043	0.628256	1.66181	0.0496258	0.942896	2.07247	0.0640934	1.3193
1.23983	0.0236825	0.604121	1.24721	0.0344554	0.626195	1.86559	0.0582447	1.11011	2.47972	0.0864846	1.69481	3.0898	0.120034	2.38456
1.64454	0.029223	0.936596	1.65688	0.0475057	0.938209	2.47636	0.0852454	1.69493	3.28846	0.133696	2.61179	4.09331	0.195219	3.68173
2.04498	0.0347913	1.33854	2.06354	0.0620394	1.30021	3.08142	0.117708	2.37606	4.08766	0.193002	3.67742	5.08209	0.292138	5.18195
2.44114	0.0411102	1.81232	2.46719	0.0784768	1.71121	3.68068	0.156632	3.14687	4.87696	0.266143	4.87526	6.05522	0.413277	6.85638
2.83301	0.0489026	2.36027	2.86785	0.0972383	2.1702	4.27405	0.203021	4.0007	5.65596	0.354861	6.1889	7.01181	0.561124	8.67614
3.22062	0.0588913	2.98475	3.26552	0.118745	2.67621	4.86142	0.257874	4.93093	6.42432	0.460898	7.60189	7.95094	0.738166	10.6124
3.60391	0.0717558	3.68719	3.6602	0.14339	3.22798	5.44267	0.322085	5.93085	7.18159	0.585728	9.09881	8.87165	0.946387	12.6385
3.98271	0.0880027	4.46532	4.05183	0.171468	3.82324	6.01755	0.396119	6.99362	7.92714	0.729756	10.6682	9.7727	1.18576	14.7367
4.35681	0.108095	5.31594	4.44034	0.203246	4.45949	6.58578	0.480332	8.11235	8.66029	0.893119	12.2996	10.6528	1.45574	16.8917
4.726	0.132497	6.23587	4.82566	0.23899	5.13419	7.14706	0.57508	9.28014	9.38035	1.07595	13.9824	11.5108	1.7558	19.088
5.09005	0.161626	7.22178	5.20771	0.278948	5.84485	7.70111	0.680668	10.4906	10.0866	1.27832	15.7069	12.3454	2.08528	21.3111
5.44869	0.195723	8.26981	5.5864	0.323291	6.58907	8.24763	0.797191	11.7389	10.7785	1.49995	17.4653	13.1557	2.443	23.55
5.80165	0.234986	9.37598	5.96162	0.372168	7.36445	8.78631	0.924691	13.0209	11.4555	1.7405	19.2504	13.941	2.82767	25.7947
6.14863	0.27961	10.5363	6.33329	0.425731	8.1686	9.31685	1.06321	14.3323	12.1169	1.99962	21.0553	14.7005	3.238	28.035
6.48936	0.329749	11.7468	6.70129	0.484113	8.99923	9.83896	1.21276	15.669	12.7623	2.27689	22.873	15.4335	3.6726	30.262
6.82351	0.385379	13.0037	7.06552	0.54738	9.85441	10.3523	1.3732	17.0277	13.3911	2.5716	24.6983	16.1397	4.12987	32.4704
7.15077	0.446437	14.3031	7.42586	0.61558	10.7323	10.8567	1.54435	18.4053	14.003	2.88299	26.526	16.8189	4.60809	34.6559
7.47081	0.512855	15.6411	7.78221	0.688763	11.631	11.3518	1.72604	19.7984	14.5976	3.21028	28.3511	17.4708	5.10558	36.8142
7.78332	0.584534	17.0142	8.13445	0.766964	12.5489	11.8373	1.91807	21.204	15.1746	3.55267	30.169	18.0952	5.62067	38.9416
8.08802	0.661238	18.4187	8.48247	0.850174	13.4842	12.313	2.12013	22.6194	15.7338	3.90927	31.9775	18.6922	6.15181	41.0372
8.38464	0.742698	19.8515	8.82616	0.938368	14.4355	12.7787	2.33191	24.0419	16.2749	4.2792	33.7747	19.262	6.6975	43.1007
8.67291	0.828643	21.3091	9.16543	1.03152	15.4014	13.2341	2.55308	25.4689	16.798	4.66153	35.5588	19.8047	7.25622	45.1318
8.95257	0.918777	22.7883	9.50015	1.12961	16.3802	13.6792	2.7833	26.8981	17.3028	5.05539	37.3284	20.3205	7.82648	47.1302
9.22342	1.0127	24.2862	9.83022	1.23255	17.3709	14.1137	3.02219	28.3276	17.7893	5.45992	39.0825	20.8097	8.40695	49.0961
9.48524	1.10999	25.8001	10.1555	1.34027	18.3723	14.5374	3.26933	29.7561	18.2577	5.87431	40.8205	21.2728	8.9963	51.0297
9.73784	1.21021	27.3272	10.476	1.45269	19.3832	14.9504	3.52432	31.1821	18.7077	6.29772	42.5418	21.7101	9.59321	52.9312
9.98105	1.31294	28.8647	10.7914	1.56971	20.4026	15.3524	3.78675	32.6044	19.1396	6.72934	44.2456	22.1221	10.1964	54.801
10.2148	1.41765	30.41	11.1018	1.69123	21.4294	15.7434	4.05621	34.022	19.5534	7.16836	45.931	22.5092	10.8048	56.6399
10.439	1.52385	31.9606	11.4071	1.81713	22.4629	16.1233	4.33225	35.4341	19.9493	7.61401	47.5965	22.8719	11.4174	58.4489
10.6535	1.63102	33.5139	11.7071	1.94727	23.502	16.4922	4.61446	36.8401	20.3275	8.06551	49.241	23.2108	12.0332	60.229
10.8585	1.73863	35.0673	12.0017	2.08153	24.5458	16.8499	4.9024	38.2392	20.688	8.5221	50.8636	23.5264	12.6511	61.9808
11.0538	1.84613	36.6183	12.291	2.21977	25.5938	17.1964	5.19566	39.6307	21.0313	8.98307	52.4641	23.8192	13.2704	63.7044
11.2396	1.95298	38.1641	12.5747	2.36183	26.6453	17.5319	5.49386	41.0138	21.3574	9.44775	54.043	24.0898	13.8901	65.3993
11.4159	2.05862	39.7021	12.853	2.50757	27.6997	17.8563	5.79657	42.3879	21.6668	9.91546	55.6004	24.3388	14.5096	67.0654
11.5829	2.1625	41.2297	13.1256	2.65683	28.7563	18.1695	6.1034	43.7522	21.9597	10.3855	57.1367	24.5668	15.128	68.7024
11.7406	2.26409	42.7443	13.3926	2.80944	29.8149	18.4718	6.41396	45.1063	22.2364	10.8574	58.6526	24.7743	15.7448	70.3107
11.8894	2.36288	44.2434	13.6539	2.96524	30.8749	18.7632	6.72786	46.4498	22.4973	11.3305	60.1488	24.9621	16.3593	71.8908
12.0294	2.45833	45.7246	13.9095	3.12406	31.9361	19.0437	7.04471	47.7821	22.7426	11.8044	61.626	25.1307	16.9709	73.4432
12.1607	2.54994	47.1853	14.1593	3.28575	32.998	19.3134	7.36413	49.1029	22.9727	12.2784	63.085	25.2807	17.5791	74.9683
12.2838	2.63723	48.6235	14.4033	3.45012	34.0603	19.5725	7.68575	50.412	23.1879	12.7521	64.5263	25.4129	18.1833	76.4666
12.3989	2.71973	50.0374	14.6415	3.61701	35.1224	19.8211	8.00922	51.7095	23.3886	13.2252	65.9507	25.5277	18.783	77.9388
12.5064	2.79699	51.4248	14.8739	3.78624	36.184	20.0593	8.33418	52.9953	23.5752	13.6971	67.3587	25.6259	19.3774	79.3851
12.6064	2.86855	52.7841	15.1004	3.95766	37.2447	20.2873	8.66028	54.2694	23.7478	14.1674	68.7507
12.6994	2.93405	54.1138	15.3211	4.13107	38.3038	20.5052	8.98723	55.5318	23.907	14.6359	70.1263
12.7857	2.99315	55.4128	15.5359	4.30631	39.3607	20.7131	9.3147	56.7826	24.053	15.102	71.4845
12.8657	3.04552	56.6797	15.745	4.48322	40.4148	20.9113	9.6424	58.0216	24.1861	15.5655	72.8247
12.9397	3.09082	57.9133	15.9481	4.66161	41.4656	21.0999	9.97004	59.2491	24.3067	16.026	74.1462
13.0082	3.1287	59.1124	16.1455	4.84131	42.5125	21.279	10.2973	60.4648	24.4153	16.4833	75.4488
13.0713	3.15883	60.2758	16.3372	5.02216	43.5553	21.4489	10.624	61.6688	24.5121	16.937	76.7327
13.1295	3.18086	61.4022	16.523	5.20398	44.5936	21.6097	10.9499	62.8611	24.5975	17.3869	77.9979
			16.7032	5.38662	45.6271	21.7617	11.2746	64.0416	24.6719	17.8329	79.2442
			16.8777	5.56989	46.6553	21.9049	11.5981	65.2103	24.7358	18.2746	80.4719
			17.0466	5.75364	47.678	22.0397	11.9199	66.3673	24.7894	18.7118	81.6808
			17.21	5.9377	48.6947	22.1662	12.24	67.5126	24.8331	19.1442	82.8711
			17.3678	6.12191	49.7051	22.2846	12.5581	68.6461
			17.5202	6.30612	50.7085	22.3951	12.874	69.7674
			17.6672	6.49017	51.7044	22.4979	13.1876	70.8758
			17.809	6.67392	52.692	22.5932	13.4987	71.9708
			17.9455	6.85721	53.6708	22.6813	13.8071	73.0518
			18.0768	7.03991	54.6405	22.7624	14.1127	74.1187
			18.2031	7.22187	55.6008	22.8366	14.4153	75.1712
			18.3245	7.40297	56.5516	22.9042	14.7148	76.2091
			18.4409	7.58306	57.4926	22.9654	15.0111	77.2325
			18.5527	7.76201	58.424	23.0204	15.3039	78.2418
			18.6597	7.93971	59.346	23.0695	15.5934	79.2378
			18.7622	8.11603	60.2587	23.1128	15.8792	80.2212
			18.8602	8.29085	61.1624	23.1506	16.1614	81.1925
			18.9538	8.46407	62.057	23.1831	16.4399	82.1519
			19.0432	8.63559	62.9426	23.2105	16.7145	83.0993
			19.1285	8.80529	63.8191	23.233	16.9852	84.0346
			19.2097	8.9731	64.6866	23.2507	17.252	84.9576
			19.287	9.13891	65.5447	23.2639	17.5148	85.8679
			19.3604	9.30266	66.3932	23.2727	17.7734	86.7648
			19.4301	9.46424	67.232	23.2774	18.028	87.6475
			19.4962	9.62359	68.0607	23.2781	18.2784	88.5156
			19.5589	9.78064	68.8792	23.275	18.5247	89.3683
			19.6181	9.93532	69.6872	23.2683	18.7667	90.2052
			19.674	10.0876	70.4847	23.2581	19.0046	91.0258
			19.7267	10.2373	71.2713	23.2448	19.2382	91.8295
			19.7764	10.3845	72.047	23.2283	19.4676	92.6158
			19.8231	10.5291	72.8114	23.209	19.6927	93.3842
			19.867	10.6711	73.5644	23.187	19.9135	94.1341
			19.9081	10.8104	74.3058
			19.9465	10.9469	75.0355
			19.9825	11.0806	75.7533
			20.016	11.2115	76.4591
			20.0471	11.3395	77.1529
			20.0761	11.4647	77.8343
			20.1029	11.5869	78.5032
			20.1276	11.7062	79.1593
			20.1504	11.8225	79.8025
			20.1714	11.9359	80.4327
			20.1906	12.0463	81.0497
			20.2082	12.1536	81.6535
			20.2241	12.2579	82.2441
			20.2386	12.3592	82.8216
			20.2517	12.4575	83.3861
			20.2635	12.5527	83.9378
			20.274	12.6449	84.4769
			20.2833	12.7341	85.0038
			20.2916	12.8202	85.5187
			20.2989	12.9033	86.0221
			20.3052	12.9833	86.5144
			20.3106	13.0603	86.9957
			20.3152	13.1343	87.4666
			20.3191	13.2053	87.9273
			20.3222	13.2732	88.3782
			20.3248	13.3382	88.8196
			20.3267	13.4002	89.2518
			20.3282	13.4591	89.6753

## Sheet: Fig 9
A0 = -7.5deg			A0 = -5deg			A0 = -2.5deg			A0 = 0			A0 = 2.5deg			A0 = 5deg			A0 = 7.5deg
X	Z	theta	X	Z	theta	X	Z	theta	X	Z	theta	X	Z	theta	X	Z	theta	X	Z	theta
0	0	-7.5	0	0	-5	0	0	-2.5	0	0	0	0	0	2.5	0	0	5	0	0	7.5
2.06404	-0.206315	-6.21084	2.0707	-0.116319	-3.70059	2.07353	-0.0261051	-1.19203	2.07247	0.0640934	1.3193	2.5843	0.192571	3.83323	3.08778	0.365972	6.34626	3.57996	0.582834	8.86221
4.08676	-0.341868	-3.92979	4.09684	-0.163116	-1.38286	4.09896	0.0161522	1.14499	4.09331	0.195219	3.68173	5.09951	0.467125	6.21447	6.08748	0.827494	8.74662	7.05084	1.27442	11.2722
6.06407	-0.386257	-0.86356	6.07309	-0.11969	1.7389	6.07	0.147004	4.28893	6.05522	0.413277	6.85638	7.53547	0.847749	9.40786	8.98559	1.41289	11.9655	10.3958	2.10589	14.4926
7.99188	-0.319086	2.78117	7.99413	0.0346604	5.45041	7.98033	0.386681	8.01767	7.95094	0.738166	10.6124	9.88203	1.35853	13.1776	11.7686	2.15046	15.7674	13.5979	3.10834	18.2857
9.86501	-0.123609	6.81251	9.85373	0.316795	9.55291	9.82297	0.751511	12.1261	9.7727	1.18576	14.7367	12.1287	2.01849	17.3074	14.4228	3.06242	19.936	16.6404	4.30597	22.4345
11.6741	0.202296	11.0978	11.6421	0.728196	13.9098	11.5882	1.2422	16.4776	11.5108	1.7558	19.088	14.2636	2.82641	21.6601	16.9336	4.14647	24.3325	19.507	5.6952	26.8039
13.4089	0.656016	15.5249	13.3491	1.26546	18.4052	13.266	1.85449	20.958	13.1557	2.443	23.55	16.2753	3.7748	26.1239	19.2876	5.39291	28.8437	22.1827	7.264	31.2847
15.0611	1.23062	20.0047	14.9662	1.92101	22.945	14.8486	2.57995	25.4774	14.7005	3.238	28.035	18.1559	4.85144	30.6111	21.4755	6.78683	33.3801	24.6586	8.9942	35.788
16.623	1.91735	24.4623	16.4861	2.68541	27.4483	16.3296	3.40842	29.9595	16.1397	4.12987	32.4704	19.8993	6.04234	35.0493	23.4906	8.31134	37.8659	26.9284	10.8656	40.2394
18.0892	2.70453	28.858	17.9046	3.54589	31.8663	17.7052	4.32717	34.3607	17.4708	5.10558	36.8142	21.5027	7.33142	39.4061	25.3307	9.94663	42.2553	28.9905	12.8555	44.6015
19.4556	3.57976	33.1624	19.2184	4.48899	36.1644	18.9732	5.32296	38.6504	18.6922	6.15181	41.0372	22.9651	8.70233	43.6605	26.9959	11.6725	46.5151	30.8454	14.9413	48.8486
20.7205	4.53067	37.3545	20.4272	5.5016	40.3333	20.1334	6.38319	42.8168	19.8047	7.25622	45.1318	24.2875	10.1399	47.7967	28.4895	13.4696	50.6345	32.4974	17.1012	52.9645
21.8833	5.5451	41.418	21.5316	6.57112	44.3711	21.1866	7.49565	46.8536	20.8097	8.40695	49.0961	25.472	11.6295	51.8038	29.816	15.3198	54.6117	33.9521	19.3147	56.9383
22.945	6.6117	45.3489	22.5329	7.68641	48.2814	22.1351	8.64918	50.7589	21.7101	9.59321	52.9312	26.5228	13.1578	55.6838	30.9813	17.2075	58.4584	35.2174	21.5636	60.7711
23.907	7.71961	49.1477	23.4334	8.83704	52.0688	22.9816	9.83323	54.5336	22.5092	10.8048	56.6399	27.4444	14.7123	59.4408	31.9919	19.1182	62.1854	36.3022	23.8312	64.4664
24.772	8.85919	52.8215	24.2359	10.0137	55.7373	23.7297	11.0387	58.1862	23.2108	12.0332	60.229	28.2422	16.2823	63.0763	32.8549	21.0395	65.7852	37.2161	26.1043	68.0253
25.5433	10.0214	56.3788	24.944	11.2079	59.2911	24.3834	12.2572	61.7245	23.8192	13.2704	63.7044	28.9219	17.8579	66.5898	33.5777	22.9604	69.2484	37.9689	28.3705	71.4479
26.2242	11.1986	59.827	25.5615	12.4121	62.7364	24.9469	13.4816	65.1465	24.3388	14.5096	67.0654	29.49	19.4312	69.9777	34.1687	24.8718	72.5753	38.5707	30.6174	74.7347
26.8184	12.3837	63.1719	26.0924	13.6198	66.0779	25.4247	14.7054	68.4493	24.7743	15.7448	70.3107	29.9529	20.9946	73.2357	34.6367	26.7651	75.7688
27.3302	13.5706	66.4117	26.5411	14.8249	69.3113	25.8215	15.9231	71.6365	25.1307	16.9709	73.4432	30.3174	22.5408	76.3593	34.9904	28.6318	78.8314
27.7637	14.7536	69.5449	26.9123	16.0221	72.4329	26.1424	17.1298	74.713	25.4129	18.1833	76.4666
28.1233	15.9284	72.5782	27.2105	17.2071	75.4496	26.3921	18.3206	77.6838	25.6259	19.3774	79.3851
28.4132	17.0907	75.5199	27.4405	18.3761	78.3712
28.6377	18.2361	78.3787	27.6069	19.525	81.2074

## Sheet: Fig 11
V = 0.5m/s			V = 1.0m/s			V = 1.5m/s			V = 2.0m/s			V = 2.5m/s
t	F-l-n	F-d-s	t	F-l-n	F-d-s	t	F-l-n	F-d-s	t	F-l-n	F-d-s	t	F-l-n	F-d-s
0	0.797469	-0.0395187	0	0.804896	-0.122203	0	0.805216	-0.191258	0	0.793928	-0.337305	0	0.870407	-0.476831
0.01	0.804807	-0.0368889	0.005	0.8241	-0.113159	0.005	0.866229	-0.1863	0.005	0.935957	-0.319059	0.005	1.1051	-0.452997
0.02	0.812006	-0.0335087	0.01	0.84241	-0.104847	0.01	0.921548	-0.180177	0.01	1.0592	-0.301679	0.01	1.30522	-0.431004
0.03	0.819014	-0.0293393	0.015	0.859799	-0.0970932	0.015	0.971398	-0.172729	0.015	1.16494	-0.284318	0.015	1.47338	-0.409061
0.04	0.825777	-0.0243456	0.02	0.876246	-0.0897344	0.02	1.016	-0.163881	0.02	1.2545	-0.266446	0.02	1.61221	-0.386112
0.05	0.832239	-0.0184962	0.025	0.891733	-0.0826152	0.025	1.05559	-0.153624	0.025	1.32922	-0.247779	0.025	1.72435	-0.361642
0.06	0.838342	-0.0117646	0.03	0.906243	-0.0755885	0.03	1.09039	-0.142012	0.03	1.39044	-0.228212	0.03	1.8124	-0.335506
0.07	0.844026	-0.00412919	0.035	0.91976	-0.0685151	0.035	1.12061	-0.12915	0.035	1.43948	-0.207759	0.035	1.87891	-0.307778
0.08	0.849228	0.00442591	0.04	0.932264	-0.0612633	0.04	1.1465	-0.115179	0.04	1.47768	-0.186498	0.04	1.92637	-0.278619
0.09	0.853881	0.0139104	0.045	0.943736	-0.053709	0.045	1.16828	-0.100275	0.045	1.50636	-0.164527	0.045	1.95718	-0.248164
0.1	0.857917	0.0243274	0.05	0.954149	-0.0457353	0.05	1.18621	-0.0846356	0.05	1.52682	-0.141921	0.05	1.97359	-0.216439
0.11	0.861264	0.0356727	0.055	0.963474	-0.037232	0.055	1.20053	-0.068471	0.055	1.54031	-0.118699	0.055	1.97773	-0.183288
0.12	0.863848	0.0479346	0.06	0.971675	-0.0280962	0.06	1.21151	-0.0520001	0.06	1.54807	-0.0947959	0.06	1.97151	-0.148332
0.13	0.865603	0.0610823	0.065	0.978732	-0.0182695	0.065	1.21942	-0.035392	0.065	1.55108	-0.0701237	0.065	1.95652	-0.111365
0.14	0.866512	0.0750337	0.07	0.984697	-0.00784911	0.07	1.22461	-0.0186091	0.07	1.54962	-0.0448363	0.07	1.9337	-0.0736746
0.15	0.866567	0.0896918	0.075	0.989651	0.00302912	0.075	1.22739	-0.00154753	0.075	1.54378	-0.0191571	0.075	1.904	-0.0368186
0.16	0.865769	0.104957	0.08	0.993677	0.0142304	0.08	1.22809	0.0159164	0.08	1.53364	0.00669434	0.08	1.8685	-0.00218075
0.17	0.864116	0.120733	0.085	0.996846	0.0256447	0.085	1.22694	0.0338797	0.085	1.51935	0.0324848	0.085	1.82843	0.0293456
0.18	0.861595	0.136956	0.09	0.999161	0.0372555	0.09	1.22399	0.0522604	0.09	1.50133	0.0579268	0.09	1.7851	0.0582622
0.19	0.858191	0.153562	0.095	1.0006	0.0490666	0.095	1.21926	0.0709285	0.095	1.48011	0.0827748	0.095	1.73967	0.0855673
0.2	0.85389	0.170487	0.1	1.00115	0.0610789	0.1	1.21276	0.0897535	0.1	1.45619	0.106853	0.1	1.69311	0.112438
0.21	0.848687	0.187686	0.105	1.00081	0.0732802	0.105	1.20451	0.108614	0.105	1.43014	0.130188	0.105	1.64607	0.139863
0.22	0.842599	0.205191	0.11	0.999646	0.0856173	0.11	1.19465	0.127426	0.11	1.40266	0.153409	0.11	1.59855	0.167538
0.23	0.835642	0.223057	0.115	0.997764	0.0980314	0.115	1.18332	0.146129	0.115	1.37442	0.177372	0.115	1.55052	0.194831
0.24	0.82782	0.24134	0.12	0.995262	0.110469	0.12	1.17068	0.164677	0.12	1.34597	0.203019	0.12	1.50205	0.221118
0.25	0.819129	0.260046	0.125	0.992221	0.12291	0.125	1.15687	0.183088	0.125	1.31755	0.230818	0.125	1.45332	0.245932
0.26	0.80957	0.278977	0.13	0.988648	0.135443	0.13	1.14213	0.201595	0.13	1.28864	0.259046	0.13	1.40477	0.2694
0.27	0.799161	0.297889	0.135	0.984519	0.148181	0.135	1.12664	0.220499	0.135	1.25881	0.285379	0.135	1.3568	0.291845
0.28	0.787946	0.316539	0.14	0.979803	0.161239	0.14	1.11059	0.240129	0.14	1.22789	0.307445	0.14	1.30981	0.31364
0.29	0.775982	0.334743	0.145	0.97447	0.17467	0.145	1.09406	0.260603	0.145	1.19611	0.323844	0.145	1.26406	0.335076
0.3	0.763309	0.352545	0.15	0.968535	0.188301	0.15	1.07695	0.281146	0.15	1.16418	0.337142	0.15	1.2193	0.355909
0.31	0.749952	0.370042	0.155	0.962037	0.201905	0.155	1.05918	0.30075	0.155	1.13255	0.350953	0.155	1.17526	0.375725
0.32	0.73592	0.387335	0.16	0.955031	0.21526	0.16	1.04079	0.318404	0.16	1.10125	0.368926	0.16	1.1317	0.394071
0.33	0.721223	0.404494	0.165	0.94758	0.228225	0.165	1.02191	0.333433	0.165	1.06988	0.393338	0.165	1.08853	0.41061
0.34	0.705915	0.421461	0.17	0.939731	0.240989	0.17	1.00272	0.346502	0.17	1.03788	0.420937	0.17	1.04584	0.425571
0.35	0.690069	0.438155	0.175	0.931504	0.253821	0.175	0.983321	0.35862	0.175	1.00512	0.447067	0.175	1.00372	0.439337
0.36	0.673763	0.454503	0.18	0.922901	0.266992	0.18	0.963708	0.3708	0.18	0.971983	0.467086	0.18	0.96225	0.452299
0.37	0.657075	0.470442	0.185	0.913905	0.280661	0.185	0.943809	0.383833	0.185	0.939266	0.477836	0.185	0.921446	0.464777
0.38	0.640053	0.485917	0.19	0.904504	0.294536	0.19	0.923598	0.397645	0.19	0.907566	0.481976	0.19	0.881289	0.476793
0.39	0.622744	0.500879	0.195	0.894714	0.308212	0.195	0.903091	0.411947	0.195	0.877026	0.483622	0.195	0.841765	0.488292
0.4	0.605196	0.515286	0.2	0.884578	0.321288	0.2	0.882334	0.426457	0.2	0.847358	0.486869	0.2	0.802876	0.499216
0.41	0.587466	0.529105	0.205	0.87416	0.333487	0.205	0.86138	0.440903	0.205	0.81798	0.494766	0.205	0.764636	0.509507
0.42	0.569614	0.542343	0.21	0.863488	0.345038	0.21	0.840236	0.455027	0.21	0.788581	0.506298	0.21	0.727074	0.519106
0.43	0.551703	0.555021	0.215	0.85256	0.356289	0.215	0.818916	0.468573	0.215	0.759136	0.519443	0.215	0.690232	0.527956
0.44	0.533792	0.567165	0.22	0.841346	0.367591	0.22	0.797458	0.481287	0.22	0.729822	0.532195	0.22	0.654162	0.536001
0.45	0.515936	0.578796	0.225	0.829804	0.3792	0.225	0.775929	0.492998	0.225	0.70093	0.543
0.46	0.498178	0.589904	0.23	0.817947	0.391011	0.23	0.754441	0.503859	0.23	0.672501	0.552031
0.47	0.48056	0.60047	0.235	0.805814	0.402831	0.235	0.733097	0.514114	0.235	0.64445	0.559881
0.48	0.463127	0.610482	0.24	0.793455	0.414473	0.24	0.711979	0.52401	0.24	0.616638	0.567131
0.49	0.445927	0.619928	0.245	0.780919	0.42579	0.245	0.691106	0.533754	0.245	0.588916	0.574237
0.5	0.429007	0.628797	0.25	0.768194	0.436785	0.25	0.670312	0.543362	0.25	0.561281	0.581213
0.51	0.412419	0.637084	0.255	0.755251	0.447499	0.255	0.649392	0.552786	0.255	0.533779	0.58797
0.52	0.396216	0.644785	0.26	0.742055	0.457968	0.26	0.628145	0.561962	0.26	0.506467	0.594419
			0.265	0.728591	0.468221	0.265	0.606455	0.570812	0.265	0.479412	0.600482
			0.27	0.714913	0.478267	0.27	0.584522	0.579271	0.27	0.452687	0.606083
			0.275	0.701096	0.488112	0.275	0.56263	0.587298	0.275	0.426377	0.611154
			0.28	0.687213	0.497771	0.28	0.541065	0.594873	0.28	0.400572	0.615631
			0.285	0.673317	0.507256	0.285	0.520038	0.602004
			0.29	0.659379	0.51657	0.29	0.499453	0.608735
			0.295	0.645348	0.525706	0.295	0.479135	0.615102
			0.3	0.631176	0.534655	0.3	0.458908	0.621128
			0.305	0.616831	0.543397	0.305	0.438637	0.626828
			0.31	0.602344	0.551879	0.31	0.418357	0.632227
			0.315	0.587765	0.560044	0.315	0.398144	0.63736
			0.32	0.573148	0.567837	0.32	0.378071	0.642268
			0.325	0.558546	0.575224	0.325	0.358201	0.646971
			0.33	0.54399	0.582238	0.33	0.338559	0.651394
			0.335	0.529505	0.58893	0.335	0.319167	0.655439
			0.34	0.515113	0.595352	0.34	0.300056	0.659008
			0.345	0.500827	0.601561	0.345	0.281267	0.662042
			0.35	0.486636	0.607626	0.35	0.262856	0.664647
			0.355	0.472522	0.613622	0.355	0.244878	0.666969
			0.36	0.458459	0.619619	0.36	0.227375	0.669159
			0.365	0.444428	0.625654	0.365	0.210354	0.671331
			0.37	0.430434	0.631626	0.37	0.193702	0.673451
			0.375	0.416497	0.637405	0.375	0.177282	0.67544
			0.38	0.402645	0.642857	0.38	0.160962	0.677211
			0.385	0.388908	0.647888	0.385	0.144654	0.678695
			0.39	0.375296	0.652546	0.39	0.128422	0.679918
			0.395	0.361811	0.656912	0.395	0.112365	0.680939
			0.4	0.348451	0.661068	0.4	0.096578	0.681823
			0.405	0.335213	0.665081	0.405	0.0811532	0.682638
			0.41	0.322118	0.668952	0.41	0.0661799	0.683459
			0.415	0.309192	0.67267	0.415	0.0517441	0.684364
			0.42	0.296463	0.676222	0.42	0.0379286	0.685437
			0.425	0.283948	0.6796
			0.43	0.271624	0.682793
			0.435	0.259459	0.685787
			0.44	0.24742	0.688568
			0.445	0.235491	0.691132
			0.45	0.223706	0.693518
			0.455	0.212112	0.695784
			0.46	0.200754	0.697986
			0.465	0.189662	0.700166
			0.47	0.178819	0.702302
			0.475	0.1682	0.704355
			0.48	0.157781	0.706284
			0.485	0.147546	0.708057
			0.49	0.137506	0.709687
			0.495	0.127676	0.711196
			0.5	0.118072	0.712606
			0.505	0.108704	0.713939
			0.51	0.0995714	0.7152
			0.515	0.0906704	0.716393
			0.52	0.0819967	0.71752
			0.525	0.0735455	0.718583
			0.53	0.0653088	0.719578
			0.535	0.0572786	0.720502
			0.54	0.0494468	0.721349
			0.545	0.0418057	0.722115
			0.55	0.0343476	0.722794
			0.555	0.0270653	0.723379
			0.56	0.0199517	0.723865

## Sheet: Fig 12
A0 = -7.5deg			A0 = -5deg			A0 = -2.5deg			A0 = 0			A0 = 2.5deg			A0 = 5deg			A0 = 7.5deg
t	F-l-n	F-d-s	t	F-l-n	F-d-s	t	F-l-n	F-d-s	t	F-l-n	F-d-s	t	F-l-n	F-d-s	t	F-l-n	F-d-s	t	F-l-n	F-d-s
0	0.874262	-0.551929	0	0.850261	-0.539831	0	0.87271	-0.487549	0	0.870407	-0.476831	0	0.749098	-0.581234	0	0.94955	-0.339994	0	0.949478	-0.391653
0.01	1.2863	-0.521155	0.01	1.28729	-0.493728	0.01	1.29875	-0.454783	0.01	1.30522	-0.431004	0.01	1.27291	-0.444057	0.01	1.33827	-0.344586	0.01	1.34338	-0.340584
0.02	1.58572	-0.483463	0.02	1.59871	-0.448695	0.02	1.60369	-0.416319	0.02	1.61221	-0.386112	0.02	1.61598	-0.354509	0.02	1.61992	-0.323835	0.02	1.6209	-0.29243
0.03	1.78932	-0.434735	0.03	1.80527	-0.398328	0.03	1.80644	-0.367706	0.03	1.8124	-0.335506	0.03	1.81868	-0.292996	0.03	1.80817	-0.27925	0.03	1.80053	-0.24075
0.04	1.91373	-0.376805	0.04	1.92751	-0.342354	0.04	1.92567	-0.310576	0.04	1.92637	-0.278619	0.04	1.92057	-0.244788	0.04	1.91646	-0.218423	0.04	1.90026	-0.184425
0.05	1.9752	-0.313575	0.05	1.98514	-0.282141	0.05	1.97945	-0.24839	0.05	1.97359	-0.216439	0.05	1.95699	-0.193552	0.05	1.95859	-0.151317	0.05	1.93687	-0.123803
0.06	1.98924	-0.248102	0.06	1.99623	-0.217495	0.06	1.98471	-0.183321	0.06	1.97151	-0.148332	0.06	1.95608	-0.117612	0.06	1.94897	-0.0872901	0.06	1.92509	-0.0580069
0.07	1.96922	-0.181285	0.07	1.97445	-0.147161	0.07	1.95515	-0.11565	0.07	1.9337	-0.0736746	0.07	1.93022	-0.00519331	0.07	1.90314	-0.0285576	0.07	1.87694	0.0135348
0.08	1.92421	-0.1131	0.08	1.92469	-0.076407	0.08	1.89762	-0.0477417	0.08	1.8685	-0.00218075	0.08	1.86719	0.0920342	0.08	1.83734	0.0446802	0.08	1.80365	0.0825565
0.09	1.86033	-0.0437599	0.09	1.85134	-0.0103442	0.09	1.81812	0.0179138	0.09	1.7851	0.0582622	0.09	1.77088	0.125596	0.09	1.75721	0.145871	0.09	1.71612	0.14247
0.1	1.78075	0.0191621	0.1	1.76236	0.0521203	0.1	1.72738	0.0780221	0.1	1.69311	0.112438	0.1	1.66969	0.13835	0.1	1.6574	0.227982	0.1	1.6188	0.192879
0.11	1.69125	0.072074	0.11	1.66517	0.113817	0.11	1.63566	0.134359	0.11	1.59855	0.167538	0.11	1.57604	0.183903	0.11	1.54693	0.251697	0.11	1.51465	0.235767
0.12	1.60223	0.133577	0.12	1.56695	0.171626	0.12	1.54433	0.199732	0.12	1.50205	0.221118	0.12	1.48167	0.245809	0.12	1.44188	0.273176	0.12	1.40895	0.276212
0.13	1.51656	0.217853	0.13	1.47395	0.223401	0.13	1.4499	0.281108	0.13	1.40477	0.2694	0.13	1.38393	0.295974	0.13	1.34023	0.347095	0.13	1.30557	0.319371
0.14	1.42685	0.290251	0.14	1.38439	0.271077	0.14	1.35268	0.353058	0.14	1.30981	0.31364	0.14	1.28699	0.336382	0.14	1.23652	0.419819	0.14	1.20538	0.363234
0.15	1.33489	0.318116	0.15	1.29514	0.315939	0.15	1.25949	0.391869	0.15	1.2193	0.355909	0.15	1.1933	0.375019	0.15	1.14059	0.43456	0.15	1.10912	0.404392
0.16	1.24758	0.331116	0.16	1.20736	0.356726	0.16	1.17162	0.40959	0.16	1.1317	0.394071	0.16	1.10237	0.410898	0.16	1.05481	0.427941	0.16	1.01604	0.440676
0.17	1.16348	0.363581	0.17	1.12302	0.392567	0.17	1.08568	0.423605	0.17	1.04584	0.425571	0.17	1.01392	0.441453	0.17	0.969039	0.445213	0.17	0.925443	0.469936
0.18	1.08047	0.404697	0.18	1.04128	0.424564	0.18	1.00166	0.440819	0.18	0.96225	0.452299	0.18	0.927534	0.467427	0.18	0.879824	0.479169	0.18	0.837342	0.489823
0.19	1.0006	0.437256	0.19	0.960825	0.453599	0.19	0.919865	0.464245	0.19	0.881289	0.476793	0.19	0.84249	0.490255	0.19	0.790688	0.510415
0.2	0.923889	0.462438	0.2	0.881778	0.479193	0.2	0.839791	0.490224	0.2	0.802876	0.499216	0.2	0.757857	0.511184	0.2	0.709565	0.520854
0.21	0.848953	0.484807	0.21	0.804827	0.500981	0.21	0.761955	0.51345	0.21	0.727074	0.519106
0.22	0.775934	0.505454	0.22	0.730596	0.519923	0.22	0.688134	0.528828	0.22	0.654162	0.536001
0.23	0.705485	0.524728	0.23	0.659543	0.537335
0.24	0.638285	0.543084	0.24	0.591971	0.554568

## Sheet: Fig 13
deta = 0			deta = 10mm			deta = 15mm			deta = 20mm
X	Z	theta	X	Z	theta	X	Z	theta	X	Z	theta
0	0	0	0	0	0	0	0	0	0	0	0
0.125571	0.00300137	0.514832	0.118242	0.00272391	0.283661	0.125691	0.0029137	0.0920378	0.125693	0.00268168	0.00656086
0.249695	0.0077221	1.3193	0.235059	0.00647932	0.738928	0.249859	0.00630492	0.295207	0.249867	0.00547511	0.0898455
0.372265	0.0144619	2.38456	0.350445	0.011424	1.34671	0.372518	0.0102827	0.595948	0.372547	0.00847292	0.240577
0.49317	0.0235204	3.68173	0.464392	0.0177156	2.08792	0.493683	0.014956	0.980703	0.493757	0.0117677	0.449481
0.612299	0.0351973	5.18195	0.576892	0.025512	2.94346	0.613367	0.020434	1.43591	0.613524	0.0154522	0.707278
0.729545	0.0497924	6.85638	0.687939	0.0349709	3.89424	0.731584	0.0268256	1.94802	0.731871	0.0196189	1.00469
0.844797	0.0676053	8.67614	0.797524	0.04625	4.92117	0.848349	0.0342399	2.50346	0.848823	0.0243605	1.33245
0.957945	0.0889357	10.6124	0.905641	0.0595072	6.00517	0.963676	0.042786	3.08868	0.964406	0.0297696	1.68128
1.06887	0.114023	12.6385	1.01228	0.0748661	7.12864	1.07758	0.0525455	3.69112	1.07864	0.0359164	2.04236
1.17743	0.142862	14.7367	1.11742	0.0923145	8.27999	1.19006	0.0634919	4.30224	1.19155	0.0427817	2.40876
1.28348	0.17539	16.8917	1.22103	0.111806	9.44915	1.30114	0.0755711	4.91452	1.30315	0.0503238	2.77402
1.38684	0.211542	19.088	1.32309	0.133295	10.626	1.41081	0.0887292	5.52041	1.41345	0.058501	3.13168
1.48739	0.251238	21.3111	1.42358	0.15673	11.8013	1.5191	0.102909	6.11317	1.52247	0.0672685	3.47587
1.58503	0.294337	23.55	1.5225	0.182038	12.9689	1.62602	0.118043	6.68925	1.63024	0.0765691	3.80321
1.67964	0.340683	25.7947	1.61983	0.209141	14.1234	1.73158	0.134059	7.24588	1.73679	0.0863422	4.11093
1.77115	0.39012	28.035	1.71559	0.237963	15.2594	1.83582	0.150886	7.7803	1.84213	0.0965273	4.39625
1.85946	0.442482	30.262	1.80976	0.26842	16.3724	1.93875	0.168453	8.29024	1.94629	0.107064	4.65676
1.94455	0.497574	32.4704	1.90235	0.300418	17.4607	2.0404	0.18669	8.77535	2.04929	0.117888	4.8914
2.02637	0.555192	34.6559	1.99337	0.333858	18.5238	2.14079	0.205531	9.23579	2.15117	0.128937	5.09947
2.10491	0.61513	36.8142	2.08281	0.368638	19.5608	2.23993	0.224905	9.6717	2.25195	0.140147	5.28028
2.18014	0.677189	38.9416	2.17069	0.404668	20.5712	2.33787	0.244747	10.0832	2.35166	0.151457	5.43338
2.25207	0.741182	41.0372	2.25704	0.441878	21.555	2.43462	0.265	10.4701	2.45031	0.162814	5.55929
2.32072	0.806927	43.1007	2.3419	0.48021	22.5125	2.5302	0.28561	10.8322	2.54793	0.174167	5.65878
2.38611	0.874243	45.1318	2.4253	0.519602	23.4438	2.62465	0.306522	11.1694	2.64455	0.185465	5.73265
2.44825	0.94295	47.1302	2.50727	0.55998	24.3493	2.71798	0.327683	11.4816	2.7402	0.196661	5.78162
2.50719	1.01289	49.0961	2.58775	0.601217	25.2294	2.81023	0.349048	11.7692	2.83488	0.207714	5.80636
2.56299	1.08389	51.0297	2.6667	0.643173	26.0846	2.90141	0.370572	12.0331	2.92863	0.218589	5.80748
2.61567	1.15581	52.9312	2.74404	0.685708	26.9153	2.99157	0.392211	12.2738	3.02146	0.229248	5.78561
2.66531	1.22848	54.801	2.81977	0.728742	27.7227	3.08071	0.413922	12.492	3.1134	0.239657	5.74135
2.71195	1.30179	56.6399	2.89417	0.772434	28.5096	3.16887	0.43567	12.6883	3.20447	0.249785	5.67519
2.75566	1.37559	58.4489	2.96757	0.817005	29.2795	3.25607	0.457418	12.8632	3.29468	0.259604	5.58762
2.79649	1.44978	60.229	3.0403	0.862676	30.0358	3.34233	0.479133	13.0173	3.38406	0.269086	5.47911
2.83451	1.52423	61.9808	3.11244	0.909452	30.7797	3.42767	0.500782	13.1509	3.47262	0.278202	5.35008
2.86978	1.59884	63.7044	3.1831	0.956484	31.5037	3.51212	0.522332	13.2637	3.56038	0.28693	5.20069
2.90239	1.67351	65.3993	3.25113	1.00271	32.1978	3.59569	0.543753	13.3552	3.64736	0.295244	5.03106
2.93238	1.74815	67.0654	3.31538	1.04706	32.8523	3.67842	0.565015	13.4249	3.73357	0.303123	4.84127
2.95985	1.82265	68.7024	3.37564	1.08928	33.4658	3.76032	0.586089	13.4724	3.81903	0.310543	4.63152
2.98486	1.89696	70.3107	3.43535	1.13235	34.0704	3.84141	0.606946	13.4983	3.90375	0.317483	4.40227
3.00748	1.971	71.8908	3.49889	1.18002	34.7068	3.92171	0.627563	13.5032	3.98775	0.323925	4.15407
3.02779	2.04469	73.4431	3.57062	1.23608	35.4156	4.00125	0.647911	13.4877	4.07103	0.329849	3.88748
3.04587	2.11797	74.9683	3.65493	1.30429	36.2374	4.08004	0.667965	13.4524	4.15362	0.335235	3.60303
3.06179	2.19076	76.4666	3.75618	1.38843	37.2129	4.15811	0.687699	13.398	4.23551	0.340064	3.30129
3.07563	2.26301	77.9388	3.87874	1.49228	38.3826	4.23547	0.707087	13.3251	4.31673	0.344316	2.98278
3.08746	2.33463	79.3851	4.02699	1.6196	39.7873	4.31215	0.726102	13.2343	4.39729	0.347971	2.64807

## Sheet: Fig 14
A0 = -7.5				A0 = -5				A0 = -2.5				A0 = 0				A0 = 2.5
t	X	Z	theta	t	X	Z	theta	t	X	Z	theta	t	X	Z	theta	t	X	Z	theta
0	0	0	-7.5	0	0	0	-5	0	0	0	-2.5	0	0	0	0	0	0	0	2.5
0.04	80.0163	-4.00901	-4.35399	0.04	80.1773	-1.84512	-2.33156	0.04	80.1897	0.316484	-0.343072	0.04	80.0549	2.46233	1.66879	0.04	79.7758	4.5957	3.65115
0.08	153.222	-6.57772	-2.18526	0.08	153.444	-1.6962	0.007199	0.08	153.322	3.08682	2.05906	0.08	152.889	7.96734	4.37703	0.08	152.17	12.6571	6.38688
0.12	220.527	-7.10687	-1.076	0.12	220.679	0.421345	1.24104	0.12	220.308	7.56978	3.21436	0.12	219.446	15.3042	5.71343	0.12	218.219	22.2511	7.6382
0.16	282.685	-7.57692	-1.44266	0.16	282.716	2.52438	1.00959	0.16	282.073	11.7635	2.94827	0.16	280.759	22.1918	5.46693	0.16	279.03	31.1404	7.36619
0.2	340.369	-9.45281	-3.0283	0.2	340.288	3.15573	-0.474866	0.2	339.406	14.2918	1.40985	0.2	337.686	27.2043	3.90753	0.2	335.502	37.9957	5.81152
0.24	394.076	-13.6103	-5.65122	0.24	393.951	1.38962	-3.0696	0.24	392.89	14.2406	-1.24666	0.24	390.862	29.4305	1.17326	0.24	388.305	41.9246	3.03962
0.28	444.154	-20.6371	-9.19142	0.28	444.086	-3.40875	-6.67007	0.28	442.922	11.0133	-4.90128	0.28	440.699	28.2114	-2.65613	0.28	437.877	42.2725	-0.834329
0.32	490.813	-30.8857	-13.5106	0.32	490.9	-11.6702	-11.1914	0.32	489.715	4.1783	-9.51508	0.32	487.414	23.137	-7.39396	0.32	484.435	38.6115	-5.69878
0.36	534.16	-44.5297	-18.4635	0.36	534.463	-23.6164	-16.3892	0.36	533.331	-6.4985	-14.807	0.36	531.058	14.0185	-12.8875	0.36	528.024	30.7518	-11.3375
0.4	574.233	-61.5728	-23.8977	0.4	574.787	-39.2476	-22.1249	0.4	573.761	-21.006	-20.6384	0.4	571.593	0.840176	-18.9061	0.4	568.573	18.5881	-17.62
0.44	610.984	-81.8923	-29.7198	0.44	611.8	-58.4641	-28.2951	0.44	610.959	-39.1956	-26.837	0.44	608.937	-16.28	-25.4323	0.44	605.998	2.27107	-24.2768
0.48	644.346	-105.288	-35.7533	0.48	645.383	-81.0371	-34.6243	0.48	644.814	-60.8238	-33.1889	0.48	642.925	-37.1692	-32.2104	0.48	640.143	-17.9078	-31.2061
0.52	674.293	-131.474	-41.8125	0.52	675.509	-106.562	-40.9404	0.52	675.273	-85.5231	-39.6062	0.52	673.468	-61.3737	-38.9273	0.52	670.847	-41.5615	-38.1287
